# Supplementary material for: Environmental and economic data on energy efficiency measures for residential buildings
Source: Data Brief. 2019 Nov 28;28:104905. doi: 10.1016/j.dib.2019.104905 (PMC6926118; doi:10.1016/j.dib.2019.104905)
Supplement: Multimedia component 1 [file mmc1.xlsx]

## Sheet: Sheet1
EMBODIED ENERGY AND SIMULATED ENERGY MATRIX																																		Simulated kWh	Simulated Therms	Electric €/kWh	0.25	Nom. Discount Rate	0.05	Inflation Rate:	0.02
	Base Case Building (Reference Condition): BOLD= Base Case Condition																																	kWh/yr	NG Therms/Yr	Gas €/kWh	0.058	Energy Escal Rate	0.05	Real Discount Rate	0.03
							Embodied Energy Calculations---------------------------------------------------------->								Embodied	Ann. Electricity	Ann. Gas	Ann. CO2 Reduction	Ann. Total	Lifetime Elec	Lifetime Gas	Lifetime Elec.	Lifetime	Total Lifetime	Simple	Differential Series	Net Present Val.	Emodied Energy Calcs for Construction----------------------------------------------------------->					Base Case--->	3836	517.6
Code	Category	Technology Description	Cost (€)	IncCost (€)	Lifetime	No.of Items	Area (m2)	Thick(cm)	Vol. (m3)	Material	kg/m3	kg	MJ/kg/Unit	Total MJ	Energy. kWh	Save(kWh)	Save(kWh)	Emissions (kg/yr)	€ Save	kWh Save	kWh Save	€ Save	€ GasSave	€ Savings	Payback (Yrs)	Present Worth Factor	Energy Save (€)	Block vol (m3)	Block (kg/m3)	E. E. Block (MJ/kg)	E.E. Block (kWh)	Frame MJ/m2	E. E. Frame (kWh)
A1	Appliance	Dishwasher A+	580		15	1				Item				4750	1319.44	0	0	0	0	0	0	0	0	0										3836	517.6
A2	Appliance	Dishwasher A++	740	160	15	1				Item				5200	1444.44	46	23.44	24.8046	12.8595	690	351.6	172.5	20.3928	192.893	12.4421	17.6985	67.5939							3790	516.8
A3	Appliance	Clothes washer A+	410		15	1				Item				3900	1083.33	0	0	0	0	0	0	0	0	0										3836	517.6
A6	Appliance	Clothes washer A++	560	150	15	1				Item				4750	1319.44	252	222.68	152.949	75.9154	3780	3340.2	945	193.732	1138.73	1.97588	17.6985	1193.59							3584	510
A4	Appliance	Refrigerator A+	400		15	1				Item				5900	1638.89	0	0	0	0	0	0	0	0	0										3836	517.6
A5	Appliance	Refrigerator A++	560	160	15	1				Item				7080	1966.67	152	-96.69	50.4431	32.392	2280	-1450.35	570	-84.1203	485.88	4.93949	17.6985	413.289							3684	520.9
A7	Appliance	Clothes dryer A+	550		15	1				Item				4000	1111.11	0	0	0	0	0	0	0	0	0										3836	517.6
A8	Appliance	Clothes dryer A++	670	120	15	1				Item				5000	1388.89	284	-29.3	121.645	69.3006	4260	-439.5	1065	-25.491	1039.51	1.73159	17.6985	1106.51							3552	518.6
L1	Lighting	standard incandescent	288		20	25				Fixtures				2	50	0	0	0	0	0	0	0	0	0										3836	517.6
L2	Lighting	Efficient LED	320	32	20	25				Fixtures				36	900	407	-234.4	139.503	88.1548	8140	-4688	2035	-271.904	1763.1	0.362998	24.8943	2162.55							3429	525.6
WH1	Water heating	Standard Water heater	1513		15	1				Item				4000	1111.11	0	0	0	0	0	0	0	0	0										3836	517.6
WH2	Water heating	Condensing water heater	1932	419	15	1				Item				8000	2222.22	0	383.83	69.4732	22.2621	0	5757.45	0	333.932	333.932	18.8212	17.6985	-24.9941							3836	504.5
MV1	Mechanical ventilation	Base ERV (72% eff.)	879		20	1				Item				5000	1388.89	0	0	0	0	0	0	0	0	0										3836	517.6
MV2	Mechanical ventilation	High efficiency ERV (87%)	900	21	20	1				Item				5500	1527.78	0	345.74	62.5789	20.0529	0	6914.8	0	401.058	401.058	1.04723	24.8943	478.202							3836	505.8
MV3	Mechanical ventilation	highest efficiency ERV (90% eff.)	920	41	20	1				Item				6000	1666.67	29	372.11	80.3149	28.8324	580	7442.2	145	431.648	576.648	1.42201	24.8943	676.761							3807	504.9
H1	Heating	standard gas boiler (82% Eff)	3366		15	1				Item				25000	6944.44	0	0	0	0	0	0	0	0	0										3836	517.6
H2	Heating	high efficient gas boiler (98% eff.)	4933	1567	15	1				Item				35000	9722.22	2	1722.84	312.728	100.425	30	25842.6	7.5	1498.87	1506.37	15.6037	17.6985	210.364							3834	458.8
C1	Cooling	mini split (Std: 7 kW capacity)	1104		15	1				Item				16500	4583.33	0	0	0	0	0	0	0	0	0										3836	517.6
C2	Cooling	high efficiency mini split cooling (7 kW capacity)	2196	1092	15	1				Item				19800	5500	211	0	94.317	52.75	3165	0	791.25	0	791.25	20.7014	17.6985	-158.406							3625	517.6
IC1	insulation ceiling	31 cm fiberglass insulation (6.7 W/m2-K)	1031		50	1	59.5	31	18.445	Fiberglass	12	221.34	28	6197.52	1721.53	0	0	0	0	0	0	0	0	0										3836	517.6
IC2	insulation ceiling	40 cm fiberglass insulation (8.6 W/m2-K)	1313	282	50	1	59.5	40	23.8	Fiberglass	12	285.6	28	7996.8	2221.33	11	225.61	45.7524	15.8354	550	11280.5	137.5	654.269	791.769	17.8082	87.2986	1100.41							3825	509.9
IC3	insulation ceiling	49 cm fiberglass insulation (10.6 W/m2-K)	1595	564	50	1	59.5	49	29.155	Fiberglass	12	349.86	28	9796.08	2721.13	14	284.21	57.7	19.9842	700	14210.5	175	824.209	999.209	28.2223	87.2986	1180.59							3822	507.9
IC4	insulation ceiling	66 cm fiberglass insulation (14.1 W/m2-K)	2030	999	50	1	59.5	66	39.27	Fiberglass	12	471.24	28	13194.7	3665.2	14	331.09	66.1853	22.7032	700	16554.5	175	960.161	1135.16	44.0026	87.2986	982.96							3822	506.3
IC2B	insulation ceiling	35 cm cellulose insulation (8.6 W/m2-K)	1427	396	50	1	59.5	34.7	20.6465	Cellulose	43	887.799	2.1	1864.38	517.883	14	275.42	56.109	19.4744	700	13771	175	798.718	973.718	20.3344	87.2986	1304.09							3822	508.2
IC3B	insulation ceiling	42 cm cellulose insulation (10.6 W/m2-K)	1709	678	50	1	59.5	42.2	25.109	Cellulose	43	1079.69	2.1	2267.34	629.817	14	342.81	68.3066	23.383	700	17140.5	175	994.149	1169.15	28.9954	87.2986	1363.3							3822	505.9
IC4B	insulation ceiling	56 cm cellulose insulation (14.1 W/m2-K)	2253	1222	50	1	59.5	56.3	33.4985	Cellulose	43	1440.44	2.1	3024.91	840.254	17	410.2	81.8452	28.0416	850	20510	212.5	1189.58	1402.08	43.5781	87.2986	1225.99							3819	503.6
CM1	Concrete masonry walls	Perlite filled masonry block	15482		50	1	152.2	0	0	Foam Ins	30	0	101.5	0	6259.5	0	0	0	0	0	0	0	0	0				23.1953	1450	0.67	6259.5			3836	517.6
CM2	Concrete masonry walls	Perlite filled w/ 5 cm foam insulation on exterior	18906	3424	50	1	152.2	5	7.61	Foam Ins	30	228.3	101.5	23172.5	12696.3	76	3179.05	609.38	203.385	3800	158952	950	9219.25	10169.2	16.8351	87.2986	14331.2	23.1953	1450	0.67	6259.5			3760	409.1
CM3	Concrete masonry walls	Perlite filled w/ 14 cm interior cavity w/ 6 cm fibrous insulation	17071	1589	50	1	152.2	14	21.308	Foam Ins	30	639.24	101.5	64882.9	24282.5	102	4312.96	826.24	275.652	5100	215648	1275	12507.6	13782.6	5.76452	87.2986	22475	23.1953	1450	0.67	6259.5			3734	370.4
CM4	Concrete masonry walls	Advanced perlite filled (high density/low conductivity)	39024	23542	50	1	152.2							0	0	120	5183.17	991.794	330.624	6000	259159	1500	15031.2	16531.2	71.2048	87.2986	5321.01							3716	340.7
CM5	Concrete masonry walls	Advanced perlite filled: (Passivhaus compliant)	111106	95624	50	1	152.2							0	0	1108	4626.47	1332.67	545.335	55400	231324	13850	13416.8	27266.8	175.349	87.2986	-48017							2728	359.7
CW1	Cavity wall insulation	Base: Double stud, 27 cm fiberglass insulation	12176	-3306	50	1	152.2	8.3	12.6326	Fiberglass	12	151.591	28	4244.55	8366.26	111	4688	898.145	299.654	5550	234400	1387.5	13595.2	14982.7	-11.0327	87.2986	29465.4					170	7187.22	3725	357.6
CW2	Cavity wall insulation	Double stud, 27 cm fiberglass insulation, advanced framing	12176	-3306	50	1	152.2	8.3	12.6326	Fiberglass	12	151.591	28	4244.55	7647.54	111	4699.72	900.266	300.334	5550	234986	1387.5	13629.2	15016.7	-11.0078	87.2986	29524.7					170	6468.5	3725	357.2
CW3	Cavity wall insulation	Double stud, 32 cm fiberglass insulation, advanced framing	12526	-2956	50	1	152.2	9.8	14.9156	Fiberglass	12	178.987	28	5011.64	7860.62	117	4881.38	935.829	312.37	5850	244069	1462.5	14156	15618.5	-9.46314	87.2986	30225.5					170	6468.5	3719	351
CW4	Cavity wall insulation	Double stud, 37 cm fiberglass insulation, advanced framing	13059	-2423	50	1	152.2	11.3	17.1986	Fiberglass	12	206.383	28	5778.73	8073.7	120	5019.09	962.095	321.107	6000	250954	1500	14555.4	16055.4	-7.54577	87.2986	30455.2					170	6468.5	3716	346.3
CW1	Cavity wall insulation	Base: Double stud, 27 cm cellulose insulation	11719	-3763	50	1	152.2	8.3	12.6326	Cellulose	43	543.202	2.1	1140.72	7504.09	111	4688	898.145	299.654	5550	234400	1387.5	13595.2	14982.7	-12.5578	87.2986	29922.4					170	7187.22	3725	357.6
CW2	Cavity wall insulation	Double stud, 27 cm cellulose insulation, advanced framing	11719	-3763	50	1	152.2	8.3	12.6326	Cellulose	43	543.202	2.1	1140.72	6785.37	111	4699.72	900.266	300.334	5550	234986	1387.5	13629.2	15016.7	-12.5294	87.2986	29981.7					170	6468.5	3725	357.2
CW3	Cavity wall insulation	Double stud, 32 cm cellulose insulation, advanced framing	12085	-3397	50	1	152.2	9.8	14.9156	Cellulose	43	641.371	2.1	1346.88	6842.63	117	4881.38	935.829	312.37	5850	244069	1462.5	14156	15618.5	-10.8749	87.2986	30666.5					170	6468.5	3719	351
CW4	Cavity wall insulation	Double stud, 37 cm cellulose insulation, advanced framing	12085	-3397	50	1	152.2	11.3	17.1986	Cellulose	43	739.54	2.1	1553.03	6899.9	120	5019.09	962.095	321.107	6000	250954	1500	14555.4	16055.4	-10.579	87.2986	31429.2					170	6468.5	3716	346.3
EI	Exterior insulation sheathin materials	RSI-0.9 foam insulation (2.5 cm)	1671	1671	50	1	152.2	2.5	3.805	Foam Ins	30	114.15	101.5	11586.2	3218.4	76	2537.38	493.238	166.168	3800	126869	950	7358.4	8308.4	10.0561	87.2986	12835.2							3760	431
EI2	Exterior insulation sheathin materials	RSI-1.8 foam insulation (5 cm)	2458	2458	50	1	152.2	5	7.61	Foam Ins	30	228.3	101.5	23172.5	6436.79	105	3680.08	713.029	239.695	5250	184004	1312.5	10672.2	11984.7	10.2547	87.2986	18467							3731	392
EI3	Exterior insulation sheathin materials	RSI- 2.6 foam insulation (7.5 cm)	3227	3227	50	1	152.2	7.5	11.415	Foam Ins	30	342.45	101.5	34758.7	9655.19	120	4330.54	837.468	281.171	6000	216527	1500	12558.6	14058.6	11.477	87.2986	21318.9							3716	369.8
CI1	Cellar insulation	Base: 2.5 cm foam insulation (0.90 W/m2-K)	2266		50	1	87	2.5	2.175	Foam Ins	30	65.25	101.5	6622.88	5417.72	0	0	0	0	0	0	0	0	0				13.2588	1450	0.67	3578.03			3836	517.6
CI2	Cellar insulation	5.0 cm foam insulation (0.50 W/m2-K)	2725	459	50	1	87	5	4.35	Foam Ins	30	130.5	101.5	13245.8	3679.38	-15	234.4	35.7214	9.8452	-750	11720	-187.5	679.76	492.26	46.6217	87.2986	400.473	13.2588	1450	0.67	3578.03			3851	509.6
CI3	Cellar insulation	7.5 cm foam insulation (0.35 W/m2-K)	3193	927	50	1	87	7.5	6.525	Foam Ins	30	195.75	101.5	19868.6	5519.06	-27	375.04	55.8132	15.0023	-1350	18752	-337.5	1087.62	750.116	61.7904	87.2986	382.682	13.2588	1450	0.67	3578.03			3863	504.8
CI4	Cellar insulation	10.0 cfm foam insulation (0.27 W/m2-K)	3661	1395	50	1	87	10	8.7	Foam Ins	30	261	101.5	26491.5	7358.75	-36	477.59	70.3518	18.7002	-1800	23879.5	-450	1385.01	935.011	74.5981	87.2986	237.504	13.2588	1450	0.67	3578.03			3872	501.3
W1	Windows	Dbl gl, hi-gain, low-e, std fr, air fill	4130		50	1	17.8			Glazing unit			1630	29014	8059.44	0	0	0	0	0	0	0	0	0										3836	517.6
W8	Windows	Dbl gl, low-e, low-gain, ins. fr, Argon fill	5233	1103	50	1	17.8			Glazing unit			2520	44856	12460	-24	823.33	138.295	41.7531	-1200	41166.5	-300	2387.66	2087.66	26.4172	87.2986	2541.99							3860	489.5
W9	Windows	Dbl gl, hi-gain, low-e, ins. fr, Argon fill	5233	1103	50	1	17.8			Glazing unit			2520	44856	12460	73	565.49	134.985	51.0484	3650	28274.5	912.5	1639.92	2552.42	21.6069	87.2986	3353.46							3763	498.3
W13	Windows	Passivhaus window, hi gain, ins fr, Argon fill	8239	4109	50	1	17.8			Glazing unit			2808	49982.4	13884	-56	2203.36	373.776	113.795	-2800	110168	-700	6389.74	5689.74	36.1088	87.2986	5825.14							3892	442.4
W14	Windows	Passivhaus window, low gain, ins fr, Argon fill	8239	4109	50	1	17.8			Glazing unit			2808	49982.4	13884	96	1549.97	323.457	113.898	4800	77498.5	1200	4494.91	5694.91	36.0761	87.2986	5834.16							3740	464.7
INF1	AirLeakage	Bldg Air Leakage = 4.0 ACH @ 50Pa Press (Std Bldg)	0		50	1	Whole Building Infiltration Control							0	0	0	0	0	0	0	0	0	0	0										3836	517.6
INF2	AirLeakage	Bldg Air Leakage = 2.0 ACH @ 50Pa Press (Tighter)	182	182	50	1	Whole Building Infiltration Control							1450	402.778	2	849.7	154.69	49.7826	100	42485	25	2464.13	2489.13	3.6559	87.2986	4163.95							3834	488.6
INF3	AirLeakage	Bldg Air Leakage = 0.6 ACH @ 50Pa (PH Level)	378	378	50	1	Whole Building Infiltration Control							3000	833.333	2	1438.63	261.286	83.9405	100	71931.5	25	4172.03	4197.03	4.50319	87.2986	6949.89							3834	468.5
PV0	Photovoltaic	No PV System	0		50	1	0	PV system	PV system	PV system			0	0	0	0	0	0	0	0	0	0	0	0										3836	517.6
PV1	Photovoltaic	4 kW PV system with inverter	8409	8409	30	1	24	PV system	PV system	PV system			4070	97680	27133.3	3528	0	1577.02	882	105840	0	26460	0	26460	9.53401	41.6617	28336.6							308	517.6
